# Supplementary material for: cGAS Regulates the Radioresistance of Human Head and Neck Squamous Cell Carcinoma Cells
Source: Cells. 2022 Apr 23;11(9):1434. doi: 10.3390/cells11091434 (PMC9101626; doi:10.3390/cells11091434)
Supplement: Supplementary file 1 [file cells-11-01434-s001.zip]

Archive with 1 entries (1 files):
- cells-1659702-supplementary.pdf
